# Supplementary material for: Psychosocial Interventions and Wellbeing in Individuals with Diabetes Mellitus: A Systematic Review and Meta-Analysis
Source: Front Psychol. 2017 Dec 5;8:2063. doi: 10.3389/fpsyg.2017.02063 (PMC5723413; doi:10.3389/fpsyg.2017.02063)
Supplement: Supplementary file 2 [file Table1.xlsx]

## Sheet: SMD
Follow up time point (weeks post intervention completion)	Study outcome	Std diff in means	Q value	df (Q)	P-value	I square	Tau Squared	Tau
0	Depression symptoms	-0.698451	23.7	4	0	83.18	0.34	0.58
0	Anxiety symptoms	-0.296221	2.69091	2	0.260421	25.6756	0.0318328	0.178417
0	Quality of life	0.303738	1.19729	2	0.549556	0	0	0
0	Self Efficacy	0.231533	0.273088	1	0.601268	0	0	0
3	Depression symptoms	1.54	11.67	1	0.001	91.43	0.97	0.99
3	Anxiety symptoms	0.61	0.15	1	0.698	0	0	0

## Sheet: Sheet3
Follow up	Outcome	Sd diff in means	Q value	df (QO	P-value	I square	Tau Squared	Tau
0	Depression	-0.698451	23.7	4	0	83.18	0.34	0.58
0	Anxiety	-0.296221	2.69091	2	0.260421	25.6756	0.0318328	0.178417
0	QoL	0.303738	1.19729	2	0.549556	0	0	0
0	Self Efficacy	0.231533	0.273088	1	0.601268	0	0	0
3	Anxiety	-0.611687	0.150829	1	0.697745	0	0	0
6	Anxiety	-0.473768	1.03966	1	0.307902	3.81425	0.0067607	0.0822235
3	QoL	0.522105	4.95334	2	0.0840225	59.6232	0.0845256	0.290733
6	Self Efficacy	0.191869	0.568295	1	0.450937	0	0	0
Follow up	Outcome	Mean difference	Q value	df (QO	P-value	I square	Tau Squared	Tau
3	Depression	-8.17763	0.0228672	1	0.879803	0	0	0
0	BMI	-1.46149	0.0202016	1	0.886976	0	0	0
0	HbA1c	-0.148255	4.26962	4	0.370745	6.31474	0.021162	0.145471
0	Social Support - Diabetes Care Profile	0.0851564	0.441936	1	0.506189	0	0	0
0	Fasting Glucose	-26.1831	1.17245	2	0.556423	0	0	0
3	Fasting Glucose	-29.6945	1.48695	2	0.47546	0	0	0

## Sheet: Sheet1
Follow up	outcome	Mean difference	Q value	df (QO	P-value	I square	Tau Squared	Tau
3	Depression	-8.17763	0.0228672	1	0.879803	0	0	0
0	BMI	-1.46149	0.0202016	1	0.886976	0	0	0
0	HbA1c	-0.148255	4.26962	4	0.370745	6.31474	0.021162	0.145471
0	Social Support - Diabetes Care Profile	0.0851564	0.441936	1	0.506189	0	0	0
0	Fasting Glucose	-26.1831	1.17245	2	0.556423	0	0	0
3	Fasting Glucose	-29.6945	1.48695	2	0.47546	0	0	0
